# Supplementary material for: Development of 50 InDel-based barcode system for genetic identification of tartary buckwheat resources
Source: PLoS One. 2021 Jun 3;16(6):e0250786. doi: 10.1371/journal.pone.0250786 (PMC8174720; doi:10.1371/journal.pone.0250786)
Supplement: S1 Table — (XLSX) [file pone.0250786.s004.xlsx]

## Sheet: Table S1. List of 73
S1 Table. List of 73 tartary buckwheat accessions used for evaluating the selected InDels.
Sample No.	Sample index	Name of resource	Country of origin	Seed distributor
1	HL1001	Clfa 41	USA	National Agrobiodiversity Center
2	HL1002	KWUNIV.-2006-298	China	National Agrobiodiversity Center
3	HL1003	KWUNIV.-2006-320	China	National Agrobiodiversity Center
4	HL1004	KWUNIV.-2006-335	India	National Agrobiodiversity Center
5	HL1005	KWUNIV.-2006-336	India	National Agrobiodiversity Center
6	HL1006	KWUNIV.-2006-337	India	National Agrobiodiversity Center
7	HL1007	KWUNIV.-2006-340	Nepal	National Agrobiodiversity Center
8	HL1008	KWUNIV.-2006-341	Nepal	National Agrobiodiversity Center
9	HL1009	KWUNIV.-2006-342	Nepal	National Agrobiodiversity Center
10	HL1010	KWUNIV.-2006-292	China	National Agrobiodiversity Center
11	HL1011	KWUNIV.-2006-296	China	National Agrobiodiversity Center
12	HL1012	KWUNIV.-2006-307	China	National Agrobiodiversity Center
13	HL1013	KWUNIV.-2006-308	China	National Agrobiodiversity Center
14	HL1014	KWUNIV.-2006-321	China	National Agrobiodiversity Center
15	HL1015	KWUNIV.-2006-323	China	National Agrobiodiversity Center
16	HL1016	KWUNIV.-2006-325	China	National Agrobiodiversity Center
17	HL1017	KWUNIV.-2006-326	China	National Agrobiodiversity Center
18	HL1018	KWUNIV.-2006-345	Nepal	National Agrobiodiversity Center
19	HL1019	KWUNIV.-2006-302	China	National Agrobiodiversity Center
20	HL1020	KWUNIV.-2006-301	China	National Agrobiodiversity Center
21	HL1021	KWUNIV.-2006-348	Bhutan	National Agrobiodiversity Center
22	HL1022	KWUNIV.-2006-284	China	National Agrobiodiversity Center
23	HL1023	KWUNIV.-2006-289	China	National Agrobiodiversity Center
24	HL1024	KWUNIV.-2006-324	China	National Agrobiodiversity Center
25	HL1025	KWUNIV.-2006-332	Pakistan	National Agrobiodiversity Center
26	HL1026	KWUNIV.-2006-338	India	National Agrobiodiversity Center
27	HL1027	K-26	Russia	Highland Agriculture Research Institute
28	HL1028	K-26	Russia	Highland Agriculture Research Institute
29	HL1029	Tartar	Japan	Highland Agriculture Research Institute
30	HL1030	C9625	China	Highland Agriculture Research Institute
31	HL1031	C9629	China	Highland Agriculture Research Institute
32	HL1032	C9632	China	Highland Agriculture Research Institute
33	HL1033	C9631	China	Highland Agriculture Research Institute
34	HL1034	C9718	China	Highland Agriculture Research Institute
35	HL1035	C9633	China	Highland Agriculture Research Institute
36	HL1036	C9728	China	Highland Agriculture Research Institute
37	HL1037	C9711	China	Highland Agriculture Research Institute
38	HL1038	C9713	China	Highland Agriculture Research Institute
39	HL1039	C2033	China	Highland Agriculture Research Institute
40	HL1040	C2032	China	Highland Agriculture Research Institute
41	HL1041	C9712	China	Highland Agriculture Research Institute
42	HL1042	C9811	China	Highland Agriculture Research Institute
43	HL1043	C9220	China	Highland Agriculture Research Institute
44	HL1044	C2034	China	Highland Agriculture Research Institute
45	HL1045	C2028	China	Highland Agriculture Research Institute
46	HL1047	C9122	China	Highland Agriculture Research Institute
47	HL1048	C8811	China	Highland Agriculture Research Institute
48	HL1049	C8812	China	Highland Agriculture Research Institute
49	HL1050	C07	China	Highland Agriculture Research Institute
50	HL1053	C9652	China	Highland Agriculture Research Institute
51	HL1056	C9649	China	Highland Agriculture Research Institute
52	HL1061	CT9809	China	Highland Agriculture Research Institute
53	HL1066	P9316	Pakistan	Highland Agriculture Research Institute
54	HL1068	P9322	Pakistan	Highland Agriculture Research Institute
55	HL1069	P9321	Pakistan	Highland Agriculture Research Institute
56	HL1070	N8624	Nepal	Highland Agriculture Research Institute
57	HL1074	B9123	Bhutan	Highland Agriculture Research Institute
58	HL1075	B9139	Bhutan	Highland Agriculture Research Institute
59	HL1076	B9136	Bhutan	Highland Agriculture Research Institute
60	HL1077	B9133	Bhutan	Highland Agriculture Research Institute
61	HL1078	Xiao yuan za qiao	China	Highland Agriculture Research Institute
62	HL1079	Ku qiao	China	Highland Agriculture Research Institute
63	HL1080	Qiu qiao	China	Highland Agriculture Research Institute
64	HL1081	Da ku qiao	China	Highland Agriculture Research Institute
65	HL1082	Yuan za qiao	China	Highland Agriculture Research Institute
66	HL1083	Dayuan za qiao	China	Highland Agriculture Research Institute
67	HL1084	Ku qiao	China	Highland Agriculture Research Institute
68	HL1085	Zhang li ku qiao	China	Highland Agriculture Research Institute
69	HL1086	Ku qiao	China	Highland Agriculture Research Institute
70	HL1087	Bai gan qiao	China	Highland Agriculture Research Institute
71	HL1088	Yuan za qiao	China	Highland Agriculture Research Institute
72	HL1089	Bian za qiao	China	Highland Agriculture Research Institute
73	HL1090	CHN-YAAS-2008-302	China	Highland Agriculture Research Institute
