# Supplementary material for: Development of 50 InDel-based barcode system for genetic identification of tartary buckwheat resources
Source: PLoS One. 2021 Jun 3;16(6):e0250786. doi: 10.1371/journal.pone.0250786 (PMC8174720; doi:10.1371/journal.pone.0250786)
Supplement: S5 Table — (XLSX) [file pone.0250786.s008.xlsx]

## Sheet: Selection of 50 in silico InDel
S5 Table. The 50 InDel markers developed to discriminate tartary buckwheat accessions.
Primer Name	No. of Scaffold	Position	Reference allele	Alteration allele	Quality	Depth	Sample ID																										EFF[*].EFFECT	EFF[*].IMPACT	EFF[*].CODON	EFF[*].AA	EFF[*].GENE	EFF[*].BIOTYPE	EFF[*].TRID	Primer Begin	Primer End	Product Size	Left Primer	Left Primer TM	Right Primer	Right Primer TM
							HLB1001	HLB1010	HLB1012	HLB1011	HLB1013	HLB1019	HLB1002	HLB1022	HLB1023	HLB1026	HLB1020	HLB1015	HLB1014	HLB1017	HLB1024	HLB1006	HLB1009	HLB1016	HLB1018	HLB1021	HLB1007	HLB1008	HLB1003	HLB1025	HLB1004	HLB1005
TB1	Scaffold10	3128867	A	AATATTAATGGAACTTCTACC	1750.29	671	0/0	0/0	0/0	0/0	0/0	0/0	0/0	0/0	0/0	0/0	0/0	0/0	0/0	1/1	1/1	0/0	0/0	0/0	0/0	0/0	0/0	0/0	0/0	0/0	0/0	0/0	downstream_gene_variant	MODIFIER	c.*564_*564insATATTAATGGAACTTCTACC	.	CML25	Coding	GENE05324.1	334	483	151	CACGCGTGAAAGTTGTTACC	59.245	CTAGTCCGAACACACAAGCAAC	59.842
TB2	Scaffold83	739924	A	ATCTCAACCATAGATGGT	29641.2	618	0/0	1/1	0/0	0/0	0/0	0/0	0/0	0/0	1/1	1/1	1/1	0/0	0/0	0/0	0/0	1/1	1/1	0/0	0/0	1/1	1/1	0/0	0/0	1/1	0/0	0/0	upstream_gene_variant	MODIFIER	c.-1_-1insTCTCAACCATAGATGGT	.	UGT73B5	Coding	GENE18010.1	378	528	152	GTGCCAGGACAAACAGAATC	58.129	GTGCTACATGGAGGAGTCCTTA	58.344
TB3	Scaffold38	802664	C	CTATATAATTGATA	11558.6	655	0/0	0/0	0/0	0/0	0/0	0/0	0/0	0/0	0/0	0/0	1/1	0/0	0/0	1/1	0/0	0/0	1/1	1/1	0/0	1/1	1/1	1/1	0/0	0/0	0/0	0/0	intergenic_region	MODIFIER	n.null_nullinsTATATAATTGATA	.	GENE12237-ARAD1	.	.	331	484	155	GTCGGTAGGTTGGTGTCCTA	57.514	AGTGTTAGGGTGTCGTTGAC	55.041
TB4	Scaffold67	1334167	TGGCTCGGCCGAGATTCAAGC	T	1293.9	403	0/0	0/0	0/0	0/0	0/0	0/0	0/0	0/0	0/0	0/0	0/0	0/0	0/0	0/0	0/0	0/0	0/0	0/0	0/0	0/0	0/0	0/0	0/0	0/0	0/0	1/1	frameshift_variant	HIGH	c.398_417delGCTTGAATCTCGGCCGAGCC	p.Arg133fs	CHS2	Coding	GENE16408.1	325	513	190	AGGCGGTTCCAGACAACT	58.216	CTTTGCGTGTTCTCCCCT	58.8
TB5	Scaffold813	68193	TTCTGTTATTGTCGGC	T	1454.74	584	0/0	0/0	0/0	0/0	0/0	0/0	0/0	0/0	0/0	0/0	0/0	0/0	0/0	0/0	0/0	0/0	0/0	0/0	1/1	0/0	0/0	0/0	0/0	0/0	0/0	0/0	upstream_gene_variant	MODIFIER	c.-1_-1delGCCGACAATAACAGA	.	GENE41439	Coding	GENE41439.1	319	501	184	GGCAAGCAGTGACCATATAGAG	58.885	GGCCACAATACCGTGATGATAG	61.485
TB6	Scaffold49	567429	G	GTGAAACCGAAT	7473.67	666	0/0	0/0	1/1	0/0	0/0	1/1	0/0	0/0	0/0	1/1	0/0	0/0	0/0	0/0	0/0	1/1	0/0	0/0	1/1	1/1	0/0	0/0	0/0	0/0	0/0	0/0	upstream_gene_variant	MODIFIER	c.-1_-1insATTCGGTTTCA	.	TKPR1	Coding	GENE14144.2	378	562	186	GTGGAGTTCATCCTACACCCTA	58.055	GTAACCCACACCCTTTCACTTC	59.773
TB7	Scaffold58	967792	C	CCAAACAACCCCT	8763.78	721	0/0	0/0	0/0	0/0	0/0	0/0	0/0	0/0	0/0	0/0	0/0	0/0	0/0	1/1	0/0	0/0	1/1	0/0	0/0	0/0	0/0	0/0	0/0	0/0	1/1	1/1	intergenic_region	MODIFIER	n.null_nullinsCAAACAACCCCT	.	GENE15242-pteN	.	.	379	573	196	GGACCCTCTTGTCACCTCTTAC	59.115	GAGAGGAGTTTGGACTAGGGTT	57.897
TB8	Scaffold331	51231	CTGGAGATGGAGA	C	39742.8	537	0/0	0/0	1/1	1/1	1/1	0/0	1/1	1/1	1/1	0/0	1/1	1/1	1/1	1/1	1/1	1/1	1/1	1/1	1/1	1/1	1/1	1/1	1/1	1/1	1/1	1/1	inframe_deletion	MODERATE	c.919_930delTCTCCATCTCCA	p.Ser307_Pro310del	GENE33151	Coding	GENE33151.1	308	503	197	AACTAGGGACAGGACTCTGAGG	58.879	TCTGTCACATACTCTTGAGCCC	59.357
TB9	Scaffold4	3667743	A	AATAATTTATAAAT	16788.5	773	0/0	0/0	0/0	0/0	0/0	1/1	0/0	0/0	1/1	1/1	1/1	0/0	0/0	1/1	0/0	0/0	0/0	0/0	0/0	0/0	0/0	0/0	0/0	0/0	0/0	0/0	upstream_gene_variant	MODIFIER	c.-1_-1insATTTATAAATTAT	.	GAE2	Coding	GENE02336.1	379	579	202	GGTACATATCAGGGGTCCGT	58.595	AGAATCTGCCTAGCTTAGTCCC	58.212
TB10	Scaffold7	1043891	GCAATCAAAGAA	G	10020.8	654	0/0	1/1	0/0	0/0	0/0	0/0	0/0	0/0	0/0	1/1	0/0	0/0	0/0	0/0	0/0	1/1	0/0	0/0	0/0	0/0	1/1	0/0	0/0	0/0	0/0	0/0	upstream_gene_variant	MODIFIER	c.-1_-1delTTCTTTGATTG	.	PEPKR2	Coding	GENE03829.1	373	574	203	GGGGTGTAGATTACTCGCTACA	58.289	ACTCTTCTGATCTCTCCCCATC	58.762
TB11	Scaffold57	1016287	T	TGTACATTTATA	4238.98	761	0/0	0/0	0/0	1/1	0/0	0/0	1/1	1/1	1/1	0/0	0/0	0/0	0/0	0/0	0/0	0/0	0/0	0/0	0/0	0/0	0/0	0/0	0/0	0/0	0/0	0/0	upstream_gene_variant	MODIFIER	c.-1_-1insTATAAATGTAC	.	PER16	Coding	GENE15089.1	303	510	209	GTGTTCTTCTGGGTAGGTTACG	57.806	CGTCTTCTTGTGATGAGGTG	56.765
TB12	Scaffold5	4774601	GGCCCGGAATTCTCTCCAATGCCGGCGTAGCAGA	G	12141.9	628	0/0	0/0	0/0	0/0	0/0	0/0	0/0	0/0	1/1	0/0	0/0	0/0	1/1	0/0	0/0	0/0	0/0	0/0	1/1	1/1	1/1	1/1	0/0	0/0	0/0	0/0	disruptive_inframe_deletion	MODERATE	c.221_253delCCGGAATTCTCTCCAATGCCGGCGTAGCAGAGC	p.Pro74_Glu84del	TLP1_PRUPE	Coding	GENE03089.1	311	523	214	CTCCTCACTGATCTTCTAGTCTGC	58.833	GCAGGGAGGTTGATTAACTGAG	60.13
TB13	Scaffold11	929085	A	ATGAGAGGAGCAATTATCTGGCTG	43488.3	618	0/0	1/1	0/0	0/0	0/0	0/0	0/0	0/0	0/0	1/1	1/1	0/0	1/1	1/1	0/0	0/0	1/1	1/1	0/0	0/0	1/1	1/1	0/0	1/1	1/1	1/1	intergenic_region	MODIFIER	n.null_nullinsTGAGAGGAGCAATTATCTGGCTG	.	GENE05480-WOX4	.	.	301	508	209	ATCCTAACCTCTTCAGTGGTCG	59.638	GAAAACAACGTTCCCCTCTC	58.62
TB14	Scaffold77	852489	CATCCTTCACCTCTCAATTCAT	C	9820.9	635	0/0	0/0	0/0	0/0	1/1	1/1	0/0	1/1	0/0	1/1	1/1	0/0	0/0	0/0	0/0	0/0	0/0	0/0	0/0	0/0	0/0	0/0	0/0	0/0	0/0	0/0	upstream_gene_variant	MODIFIER	c.-1_-1delATCCTTCACCTCTCAATTCAT	.	TPS4	Coding	GENE17373.1	375	581	208	CGCACTTACCCCATGTTT	56.954	ACTGTTGGAGCCAGTGATACTC	58.336
TB15	Scaffold223	373136	GATTTCGAGGGTAATAGTCGAGGGTA	G	9044.6	641	0/0	0/0	0/0	0/0	1/1	0/0	1/1	0/0	0/0	0/0	0/0	0/0	0/0	1/1	1/1	0/0	0/0	0/0	0/0	0/0	0/0	0/0	0/0	0/0	1/1	1/1	downstream_gene_variant	MODIFIER	c.*1365_*1365delATTTCGAGGGTAATAGTCGAGGGTA	.	RPD1	Coding	GENE28451.1	376	580	206	ACGGGTACCACACAAACTGA	58.906	ACTAGTGTGCTCGAATCCAACC	60.557
TB16	Scaffold137	641728	AAGCTCCATGCAACAGCAGGCCTATTGTT	A	10678	633	0/0	1/1	0/0	0/0	1/1	1/1	0/0	1/1	0/0	1/1	0/0	0/0	0/0	0/0	0/0	0/0	0/0	0/0	0/0	1/1	0/0	1/1	0/0	0/0	0/0	0/0	upstream_gene_variant	MODIFIER	c.-1_-1delAACAATAGGCCTGCTGTTGCATGGAGCT	.	GENE23149	Coding	GENE23149.1	333	513	182	CCAGACTCAAGTTCTGGTCTTC	58.038	CTCAGTTACCCAGTGAATCTGC	58.865
TB17	Scaffold32	197363	AGGACATAGAAACTTCCTGTTTT	A	21731.6	817	0/0	0/0	0/0	0/0	0/0	0/0	0/0	0/0	1/1	0/0	0/0	0/0	0/0	0/0	0/0	0/0	0/0	1/1	1/1	0/0	1/1	1/1	0/0	0/0	0/0	0/0	upstream_gene_variant	MODIFIER	c.-1_-1delAAAACAGGAAGTTTCTATGTCC	.	GENE10997	Coding	GENE10997.1	338	510	174	AGCTACGGAAGTTTCTCTCTCC	58.313	GCCCCTTTCGAATCCATA	58.44
TB18	Scaffold320	88177	ATACCTTATGGTTAAAACTACAGGTTACCTTTCGGT	A	6772.19	698	0/0	0/0	0/0	0/0	1/1	1/1	0/0	1/1	0/0	1/1	0/0	0/0	0/0	0/0	0/0	0/0	0/0	0/0	0/0	0/0	0/0	0/0	0/0	0/0	0/0	0/0	upstream_gene_variant	MODIFIER	c.-1_-1delACCGAAAGGTAACCTGTAGTTTTAACCATAAGGTA	.	SKIP22	Coding	GENE32816.1	371	525	156	CTCCAAACACCTCCACAGAT	57.548	TCCACAAAAGAGGTAAGGGG	59.024
TB19	Scaffold145	781845	GCCTTCCGGCAT	G	1110.74	536	0/0	0/0	0/0	0/0	0/0	0/0	0/0	0/0	0/0	0/0	0/0	0/0	0/0	0/0	0/0	0/0	0/0	0/0	0/0	0/0	0/0	0/0	0/0	0/0	0/0	1/1	frameshift_variant	HIGH	c.275_285delATGCCGGAAGG	p.Asp92fs	GENE23748	Coding	GENE23748.1	306	499	195	GAGGACTTTAGGGTTAGGAGGAG	58.848	GAGACATGGACTTACTGGGGTA	58.055
TB20	Scaffold1	2485143	GAAGAAGGGACATAAAGCCTTGTCTGC	G	1392.89	768	0/0	0/0	0/0	0/0	0/0	0/0	0/0	0/0	0/0	0/0	0/0	0/0	1/1	0/0	0/0	0/0	0/0	0/0	0/0	0/0	0/0	0/0	0/0	0/0	0/0	0/0	upstream_gene_variant	MODIFIER	c.-1_-1delGCAGACAAGGCTTTATGTCCCTTCTT	.	EXPA9	Coding	GENE00215.1	296	507	213	GAAGTAACACCACAGGATGGC	59.468	TGATCGATCCTTGAGAGTGC	58.908
TB21	Scaffold1	3009454	CCTCAGACACTAAACCATACTGTTGAGATATTACAAA	C	3052.12	728	0/0	0/0	0/0	0/0	0/0	0/0	0/0	0/0	0/0	0/0	0/0	0/0	0/0	0/0	0/0	0/0	0/0	0/0	0/0	0/0	0/0	0/0	1/1	0/0	0/0	0/0	upstream_gene_variant	MODIFIER	c.-1_-1delTTTGTAATATCTCAACAGTATGGTTTAGTGTCTGAG	.	At1g07650	Coding	GENE00291.2	373	556	185	GTCTTCTTCTAGGTCAACTGCG	58.278	GTGGCAGGGATTGCACTAT	58.531
TB22	Scaffold1	4547617	C	CCCAGGCCCAGGCCCAGGA	8591.97	623	0/0	0/0	0/0	0/0	0/0	0/0	0/0	0/0	0/0	0/0	0/0	0/0	0/0	0/0	0/0	0/0	1/1	0/0	1/1	1/1	0/0	0/0	0/0	0/0	0/0	0/0	upstream_gene_variant	MODIFIER	c.-1_-1insCCAGGCCCAGGCCCAGGA	.	GENE00481	Coding	GENE00481.1	321	516	197	GTAGAGAGAAATGTCCCCTCAG	57.017	GCATCGACGATAACACGTCTAC	59.665
TB23	Scaffold4	1392268	G	GGAAAAGAAATAA	7068.21	697	0/0	0/0	0/0	0/0	0/0	0/0	0/0	0/0	0/0	0/0	0/0	0/0	0/0	0/0	0/0	0/0	1/1	0/0	0/0	1/1	0/0	0/0	0/0	0/0	0/0	0/0	upstream_gene_variant	MODIFIER	c.-1_-1insTTATTTCTTTTC	.	ENT1	Coding	GENE02076.1	378	556	180	CATGGAGTCAAAGTCCATCC	57.91	CGGTTGGCGGAATTTTAG	59.108
TB24	Scaffold4	2643980	GAGATATTCTTCAAGT	G	2028.37	739	0/0	0/0	0/0	0/0	0/0	0/0	0/0	0/0	0/0	0/0	1/1	0/0	0/0	0/0	0/0	0/0	0/0	0/0	0/0	0/0	0/0	0/0	0/0	0/0	0/0	0/0	downstream_gene_variant	MODIFIER	c.*1098_*1098delACTTGAAGAATATCT	.	ACR4	Coding	GENE02219.1	372	521	151	GTGTGAAACATGATCCGACC	58.777	GCACGTGTACATCAAGGTCA	58.111
TB25	Scaffold8	129465	T	TAAAAAATAGAAA	1232.53	597	0/0	0/0	0/0	0/0	0/0	0/0	0/0	0/0	0/0	0/0	0/0	0/0	0/0	0/0	0/0	0/0	0/0	0/0	0/0	0/0	0/0	0/0	0/0	1/1	0/0	0/0	downstream_gene_variant	MODIFIER	c.*372_*372insAAAAAATAGAAA	.	GENE04227	Coding	GENE04227.1	335	536	203	GAAGAAGTGAATCCGGGAAC	58.569	GTAACACCACCTCGGTACTAGC	57.831
TB26	Scaffold16	1363040	AATGCAGATTTTCAGTAT	A	5944.22	671	0/0	0/0	0/0	0/0	0/0	0/0	0/0	0/0	0/0	0/0	0/0	0/0	0/0	0/0	0/0	1/1	0/0	0/0	0/0	0/0	0/0	0/0	1/1	0/0	0/0	0/0	frameshift_variant	HIGH	c.557_573delATACTGAAAATCTGCAT	p.Asn186fs	GENE07243	Coding	GENE07243.1	379	581	204	CGCTAGGTTACACCTTTGTACG	58.899	AGTCAAGACGTACCCCGATAG	58.214
TB27	Scaffold22	688350	GGATCACAACATAAAGTTGTA	G	1536.79	774	0/0	0/0	0/0	0/0	0/0	0/0	0/0	0/0	0/0	0/0	0/0	0/0	0/0	0/0	0/0	0/0	0/0	0/0	0/0	0/0	1/1	0/0	0/0	0/0	0/0	0/0	upstream_gene_variant	MODIFIER	c.-1_-1delGATCACAACATAAAGTTGTA	.	GENE08758	Coding	GENE08758.1	368	570	204	CTTTTCCATGGCCTACCAGT	59.052	CAGCCAAGGAATGTGGATAG	58.173
TB28	Scaffold34	751247	T	TTAATGGTAATGCAG	3883.31	739	0/0	0/0	0/0	0/0	0/0	0/0	0/0	0/0	0/0	0/0	0/0	0/0	0/0	0/0	0/0	0/0	1/1	0/0	0/0	0/0	0/0	0/0	0/0	0/0	0/0	0/0	downstream_gene_variant	MODIFIER	c.*1308_*1308insCTGCATTACCATTA	.	UGT76F1	Coding	GENE11474.1	340	489	151	CCCTAGTAGGCACTGACAAGAAG	59.481	CCCTAAAAGCCATTGACAGC	59.708
TB29	Scaffold34	1090552	T	TTAATAATAATAA	2461.25	682	0/0	0/0	0/0	1/1	0/0	0/0	0/0	0/0	1/1	0/0	0/0	0/0	0/0	0/0	0/0	0/0	0/0	0/0	0/0	0/0	0/0	0/0	0/0	0/0	0/0	0/0	downstream_gene_variant	MODIFIER	c.*1950_*1950insTAATAATAATAA	.	SNL2	Coding	GENE11514.1	374	563	191	TTACTAGCCTACTAGGGGCTCTG	58.351	CTCTTTGACCCTCTCACAGAAG	58.187
TB30	Scaffold37	1105928	AAAAAGTACAAAAG	A	2691.32	743	0/0	0/0	0/0	0/0	0/0	0/0	1/1	0/0	0/0	0/0	0/0	0/0	0/0	0/0	0/0	0/0	0/0	0/0	0/0	0/0	0/0	0/0	0/0	0/0	0/0	0/0	upstream_gene_variant	MODIFIER	c.-1_-1delCTTTTGTACTTTT	.	GENE12083	Coding	GENE12083.1	357	526	171	CCAGCACACATCCTCTACAAAG	59.797	CTATGTTTGGACCCATCGCTAC	60.741
TB31	Scaffold42	435771	CTTTGGGTTAGAGGAGG	C	1690.74	714	0/0	0/0	0/0	0/0	0/0	0/0	0/0	0/0	0/0	0/0	0/0	0/0	0/0	0/0	1/1	0/0	0/0	0/0	0/0	0/0	0/0	0/0	0/0	0/0	0/0	0/0	downstream_gene_variant	MODIFIER	c.*885_*885delCCTCCTCTAACCCAAA	.	WRKY74	Coding	GENE12893.1	381	543	164	AATCAAACCGACACGCAC	58.019	GCAGCTGTAACTAGCGACTCTGT	60.28
TB32	Scaffold42	1609357	TTATATATATATA	T	4503.87	260	0/0	0/0	0/0	0/0	0/0	0/0	0/0	0/0	0/0	0/0	0/0	0/0	0/0	0/0	0/0	0/0	0/0	0/0	1/1	1/1	1/1	0/0	0/0	0/0	0/0	0/0	upstream_gene_variant	MODIFIER	c.-1_-1delTATATATATATA	.	At3g50210	Coding	GENE13003.1	351	512	163	CAGGTTCAATCAGTTGGGAC	57.971	ACTCGACAAAGTAGCCGAAGAC	59.95
TB33	Scaffold44	821525	GACACGTAAACACC	G	5133.31	763	0/0	0/0	0/0	0/0	0/0	0/0	0/0	0/0	1/1	0/0	0/0	0/0	0/0	0/0	0/0	0/0	0/0	0/0	0/0	0/0	0/0	0/0	0/0	0/0	0/0	0/0	splice_region_variant&intron_variant	LOW	c.1024-19_1024-7delGGTGTTTACGTGT	.	GTF2H4	Coding	GENE13240.1	368	518	152	GCAACTTGGATGTGGAGTAAGC	61.044	CAGCTCATAGCCCCTATATTCC	59.126
TB34	Scaffold70	662735	TCAAGATAACGGAA	T	3411.64	777	0/0	0/0	0/0	0/0	0/0	0/0	0/0	0/0	0/0	0/0	0/0	0/0	0/0	0/0	0/0	0/0	0/0	0/0	1/1	1/1	0/0	0/0	0/0	0/0	0/0	0/0	frameshift_variant	HIGH	c.3091_3103delTTCCGTTATCTTG	p.Phe1031fs	PDR1	Coding	GENE16620.1	324	500	178	GAGGGTGAAGTGGTTGACTTAC	57.697	AGTACGGGTCTTCTTTTGGC	58.319
TB35	Scaffold87	421313	TCTTAAATATTA	T	6254.22	719	0/0	0/0	0/0	0/0	1/1	0/0	0/0	0/0	0/0	0/0	0/0	0/0	0/0	0/0	0/0	0/0	1/1	0/0	0/0	0/0	0/0	0/0	0/0	0/0	0/0	0/0	intergenic_region	MODIFIER	n.null_nulldelCTTAAATATTA	.	GENE18378-O81032_ARATH	.	.	313	500	189	CCAGGACCATGGTTTACACA	59.262	GCCCCTATAATACCGATACCAC	58.673
TB36	Scaffold88	625747	A	ATATTATTTTCATAT	6879.46	577	0/0	0/0	0/0	0/0	0/0	0/0	0/0	1/1	0/0	0/0	1/1	0/0	0/0	1/1	0/0	0/0	0/0	0/0	0/0	0/0	0/0	0/0	0/0	0/0	0/0	0/0	upstream_gene_variant	MODIFIER	c.-1_-1insATATGAAAATAATA	.	GENE18485	Coding	GENE18485.1	379	547	170	GATCTGCAGCTCAGCTCTACTT	58.135	CATATGATCTCTCTCCCGGAC	58.557
TB37	Scaffold100	1341090	GTGAATTTTATT	G	1949.32	674	0/0	0/0	0/0	0/0	1/1	0/0	0/0	0/0	0/0	0/0	0/0	0/0	0/0	0/0	0/0	0/0	0/0	0/0	0/0	0/0	0/0	0/0	0/0	0/0	0/0	0/0	intergenic_region	MODIFIER	n.null_nulldelTGAATTTTATT	.	GENE19628-GENE19629	.	.	372	572	202	GCGTGCGAAAATAAACCC	59.115	CCTCACATACGGCGTTTT	57.118
TB38	Scaffold118	160288	C	CCAGTTCAGTAT	3651.31	784	0/0	1/1	0/0	0/0	0/0	0/0	0/0	0/0	0/0	0/0	0/0	0/0	0/0	0/0	0/0	0/0	0/0	0/0	0/0	0/0	0/0	0/0	0/0	0/0	0/0	0/0	upstream_gene_variant	MODIFIER	c.-1_-1insATACTGAACTG	.	At5g45910	Coding	GENE21324.1	322	494	174	GTAGACCGACGCTTTCACAC	58.371	CGTCTTCCTAACACAGTTCG	56.009
TB39	Scaffold168	336356	C	CTACTAGTAATGCTAT	8416.45	643	0/0	0/0	0/0	0/0	0/0	0/0	0/0	0/0	0/0	0/0	0/0	0/0	0/0	0/0	0/0	1/1	0/0	0/0	0/0	0/0	0/0	0/0	0/0	0/0	1/1	1/1	inframe_insertion	MODERATE	c.114_115insGCTATTACTAGTAAT	p.Asn38_Ser39insAlaIleThrSerAsn	O82170_ARATH	Coding	GENE25377.1	374	581	209	GTGTGAACAAGATGGGGAAG	57.971	CCTAGGAGGTAAAGGCTCTTGT	58.127
TB40	Scaffold169	452692	TACCCACTATCAGTGTAGTATTGGGCCG	T	5306	702	0/0	0/0	0/0	1/1	1/1	0/0	0/0	0/0	0/0	0/0	0/0	0/0	0/0	0/0	0/0	0/0	0/0	0/0	0/0	0/0	0/0	0/0	0/0	0/0	0/0	0/0	upstream_gene_variant	MODIFIER	c.-1_-1delACCCACTATCAGTGTAGTATTGGGCCG	.	APK1A	Coding	GENE25463.1	375	604	231	CCCGCTGTACTGCTTCATATAC	58.813	CCCCATCACGTTAGGTTAAGAC	59.762
TB41	Scaffold197	473103	GGTGGGTTTTCAGAC	G	64633.5	565	0/0	0/0	0/0	1/1	1/1	1/1	1/1	1/1	1/1	1/1	1/1	1/1	1/1	1/1	1/1	1/1	1/1	1/1	1/1	1/1	1/1	1/1	1/1	1/1	1/1	1/1	upstream_gene_variant	MODIFIER	c.-1_-1delGTCTGAAAACCCAC	.	ASK1	Coding	GENE27136.1	354	535	183	GGAGATGAAACCGTGAGACA	58.643	GAAATGGTATCACCGCTCAC	58.019
TB42	Scaffold207	305720	ATGAACAAACTTAACAGCCC	A	2063.53	759	0/0	0/0	0/0	0/0	0/0	0/0	0/0	0/0	0/0	0/0	0/0	0/0	0/0	1/1	0/0	0/0	0/0	0/0	0/0	0/0	0/0	0/0	0/0	0/0	0/0	0/0	downstream_gene_variant	MODIFIER	c.*1395_*1395delTGAACAAACTTAACAGCCC	.	nxt3	Coding	GENE27545.1	307	513	208	CCAGGATTTGTGTCCTTGAC	57.971	ACCCGGGTAATAAACGGT	56.725
TB43	Scaffold209	49175	T	TAGGAGTTATTGC	2191.32	662	0/0	0/0	0/0	0/0	0/0	0/0	1/1	0/0	0/0	0/0	0/0	0/0	0/0	0/0	0/0	0/0	0/0	0/0	0/0	0/0	0/0	0/0	0/0	0/0	0/0	0/0	upstream_gene_variant	MODIFIER	c.-1_-1insAGGAGTTATTGC	.	At1g35710	Coding	GENE27666.1	343	546	205	GTCCTACAATCCAGGTCTGTGT	58.038	CTGCCCAAATCTCTGATGTC	58.23
TB44	Scaffold230	401610	TATCATGTAAGTAACATGACCCGGACAA	T	2685.74	693	0/0	0/0	0/0	0/0	0/0	0/0	0/0	0/0	0/0	0/0	0/0	0/0	0/0	0/0	0/0	0/0	0/0	0/0	1/1	0/0	0/0	0/0	0/0	0/0	0/0	0/0	intergenic_region	MODIFIER	n.null_nulldelATCATGTAAGTAACATGACCCGGACAA	.	WNK1-GENE28835	.	.	362	510	150	GTGACCTACACGTACCCCAAT	58.709	GACAATTCCCAGCCAGTCAC	60.52
TB45	Scaffold307	162035	G	GTGTGCTTTCCTTTGTTCTCA	6059.31	773	0/0	0/0	1/1	0/0	0/0	0/0	0/0	0/0	0/0	0/0	0/0	0/0	0/0	0/0	0/0	0/0	0/0	0/0	0/0	0/0	0/0	0/0	0/0	0/0	0/0	0/0	upstream_gene_variant	MODIFIER	c.-1_-1insTGTGCTTTCCTTTGTTCTCA	.	BHLH96	Coding	GENE32280.1	358	518	162	CTTCCAGGTAAGCTCAGTCAAC	58.135	TCGTGAGAGCAATCCTTCC	58.893
TB46	Scaffold365	275894	CGCCGGCCTGCCGCGGT	C	1821.53	536	0/0	0/0	0/0	0/0	0/0	0/0	0/0	0/0	0/0	0/0	0/0	0/0	0/0	0/0	0/0	1/1	0/0	0/0	0/0	0/0	0/0	0/0	0/0	0/0	0/0	0/0	upstream_gene_variant	MODIFIER	c.-1_-1delACCGCGGCAGGCCGGC	.	GENE34210	Coding	GENE34210.1	361	511	152	GTCTCTACTTCGAGAGACGGAA	57.817	CTCCCTCACACTCTCAAGTCTC	58.117
TB47	Scaffold488	186244	TTGGACTAGGCACAATCGGGTG	T	9974.92	527	0/0	0/0	0/0	0/0	0/0	0/0	0/0	0/0	0/0	0/0	0/0	0/0	0/0	0/0	1/1	1/1	1/1	0/0	0/0	0/0	0/0	0/0	0/0	1/1	0/0	0/0	inframe_deletion	MODERATE	c.409_429delCTAGGCACAATCGGGTGTGGA	p.Leu137_Gly143del	GENE37158	Coding	GENE37158.1	360	518	160	CACCTAGAACTGAGCCGAGATAC	59.446	GTCGGTGGACGGAAATTAG	58.005
TB48	Scaffold9	2006895	AAGGAGCCTTGGCCTGCAC	A	1227.79	592	0/0	0/0	0/0	0/0	0/0	0/0	0/0	0/0	0/0	0/0	0/0	0/0	0/0	1/1	0/0	0/0	0/0	0/0	0/0	0/0	0/0	0/0	0/0	0/0	0/0	0/0	inframe_deletion	MODERATE	c.70_87delGTGCAGGCCAAGGCTCCT	p.Val24_Pro29del	GENE04833	Coding	GENE04833.1	364	512	150	CTTAGGTTGAGGCTTCTGCTC	58.357	ATCTCTCAAGGCCGAGAAAC	58.473
TB49	Scaffold60	902097	T	TCGCCTCGTATG	6890.22	706	0/0	1/1	1/1	0/0	0/0	0/0	0/0	0/0	0/0	0/0	0/0	0/0	0/0	0/0	0/0	0/0	0/0	0/0	0/0	0/0	0/0	0/0	0/0	0/0	0/0	0/0	upstream_gene_variant	MODIFIER	c.-1_-1insCGCCTCGTATG	.	DREB3	Coding	GENE15527.1	377	552	177	GTCTAGACTGCATAGGGAAACG	58.035	AGACGAGCTGAGACACCTTG	58.172
TB50	Scaffold1234	53884	AATCAGGTAAACTCCTGGTGAT	A	58753.6	505	0/0	0/0	0/0	1/1	1/1	1/1	1/1	1/1	1/1	1/1	1/1	1/1	1/1	1/1	1/1	1/1	1/1	1/1	1/1	1/1	1/1	1/1	1/1	1/1	1/1	1/1	intergenic_region	MODIFIER	.	.	.	.	.	281	507	228	CCTACAAGTGAGGAATGAAGGG	59.991	CGATCGAGTGAATGTGTGAG	57.745
