# Supplementary material for: Development of 50 InDel-based barcode system for genetic identification of tartary buckwheat resources
Source: PLoS One. 2021 Jun 3;16(6):e0250786. doi: 10.1371/journal.pone.0250786 (PMC8174720; doi:10.1371/journal.pone.0250786)
Supplement: S6 Table — (XLSX) [file pone.0250786.s009.xlsx]

## Sheet: PCR band pattern
			쓴메밀 유전자원
S6 Table. A diagram of PCR band patterns of 73 tartary buckwheat accessions obtained using 50 InDel markers.
Marker Name	No. of scaffold	Position	Genotypes in 73 tartary buckwheat accessions
			RG	HL1001	HL1002	HL1003	HL1004	HL1005	HL1006	HL1007	HL1008	HL1009	HL1010	HL1011	HL1012	HL1013	HL1014	HL1015	HL1016	HL1017	HL1018	HL1019	HL1020	HL1021	HL1022	HL1023	HL1024	HL1025	HL1026	HL1027	HL1028	HL1029	HL1030	HL1031	HL1032	HL1033	HL1034	HL1035	HL1036	HL1037	HL1038	HL1039	HL1040	HL1041	HL1042	HL1043	HL1044	HL1045	HL1047
TB01	Scaffold10	3128867	a	a	a	a	a	a	a	a	a	a	a	a	a	a	a	b	a	b	a	a	a	a	a	a	b	a	a	a	a	a	a	a	a	a	a	a	a	a	a	a	a	a	a	a	a	a	a
TB02	Scaffold83	739924	a	a	a	a	a	a	b	b	a	b	b	a	a	a	a	a	a	a	a	a	b	b	a	b	a	b	b	a	a	a	a	a	a	a	a	a	a	a	a	a	a	a	a	a	a	b	a
TB03	Scaffold38	802664	a	a	a	a	a	a	a	b	b	b	a	a	a	a	a	a	b	b	a	a	b	b	a	a	a	a	a	a	a	a	b	b	a	a	a	a	a	a	a	b	b	a	b	a	a	b	a
TB04	Scaffold67	1334167	a	a	a	a	a	b	a	a	a	a	a	a	a	a	a	a	a	a	a	a	a	a	a	a	a	a	a	a	a	a	a	a	a	a	a	a	a	a	a	a	a	a	a	a	a	a	a
TB05	Scaffold813	68193	a	a	a	a	a	a	a	a	a	a	a	a	a	a	a	a	a	a	b	a	a	a	a	a	a	a	a	a	a	a	a	a	a	a	a	a	a	a	a	a	a	a	a	a	a	a	a
TB06	Scaffold49	567429	a	a	a	a	a	a	b	a	a	a	a	a	b	a	a	a	a	a	b	b	a	b	a	a	a	a	b	b	b	a	a	b	a	b	a	a	a	a	a	a	a	a	a	a	b	a	a
TB07	Scaffold58	967792	a	a	a	a	b	b	a	a	a	b	a	a	a	a	a	a	a	b	a	a	a	a	a	a	a	a	a	a	a	a	a	a	a	a	a	b	b	b	a	b	a	a	a	a	a	a	a
TB08	Scaffold331	51231	a	a	b	b	b	b	b	b	b	b	a	b	b	b	b	b	b	b	b	a	b	b	b	b	b	b	a	b	b	b	b	a	a	a	b	a	a	b	b	b	b	b	b	b	a	b	a
TB09	Scaffold4	3667743	a	a	a	a	a	a	a	a	a	a	a	a	a	a	a	a	a	b	a	b	b	a	a	b	a	a	b	a	a	a	a	b	b	b	b	b	b	a	a	a	b	b	a	a	a	a	b
TB10	Scaffold7	1043891	a	a	a	a	a	a	b	b	a	a	b	a	a	a	a	a	a	a	a	a	a	a	a	a	a	a	b	a	a	a	a	a	a	a	a	a	a	a	a	a	a	a	a	a	a	a	a
TB11	Scaffold57	1016287	a	a	b	a	a	a	a	a	a	a	a	b	a	a	a	a	a	a	a	a	a	a	b	b	a	a	a	a	a	a	a	a	b	b	a	a	a	a	b	a	b	a	a	a	a	a	a
TB12	Scaffold5	4774601	a	a	a	a	a	a	a	b	b	a	a	a	a	a	b	a	a	a	b	a	a	b	a	b	a	a	a	a	a	a	b	a	a	a	a	a	a	a	a	b	a	a	a	a	a	a	a
TB13	Scaffold11	929085	a	a	a	a	b	b	a	b	b	b	b	a	a	a	b	a	b	b	a	a	b	a	a	a	a	b	b	a	a	b	a	a	a	a	a	a	a	b	a	a	a	a	a	b	a	b	b
TB14	Scaffold77	852489	a	a	a	a	a	a	a	a	a	a	a	a	a	b	a	a	a	a	a	b	b	a	b	a	a	a	b	a	a	a	b	a	a	b	a	a	a	a	b	a	a	b	a	a	a	b	b
TB15	Scaffold223	373136	a	a	b	a	b	b	a	a	a	a	a	a	a	b	a	a	a	b	a	a	a	a	a	a	b	a	a	a	a	a	b	a	b	a	b	a	a	b	a	a	b	b	b	a	a	a	a
TB16	Scaffold137	641728	a	a	a	a	a	a	a	a	b	a	b	a	a	b	a	a	h	a	a	b	a	b	b	a	a	a	b	a	a	a	a	a	a	b	a	b	b	b	a	a	a	a	b	b	a	a	a
TB17	Scaffold32	197363	a	a	a	a	a	a	a	b	b	a	a	a	a	a	a	a	b	a	b	a	a	a	a	b	a	a	a	a	a	a	b	a	a	a	b	a	a	a	a	a	a	b	a	a	a	a	a
TB18	Scaffold320	88177	a	a	a	a	a	a	a	a	a	a	a	a	a	b	a	a	a	a	a	b	a	a	b	a	a	a	b	a	a	a	a	a	b	b	b	b	b	b	b	a	a	a	a	b	a	a	a
TB19	Scaffold145	781845	a	a	a	a	a	b	a	a	a	a	a	a	a	a	a	a	a	a	a	a	a	a	a	a	a	a	a	a	a	a	a	a	a	a	a	a	a	a	a	a	a	a	a	a	a	a	a
TB20	Scaffold1	2485143	a	a	a	a	a	a	a	a	a	a	a	a	a	a	b	a	a	a	a	a	a	a	a	a	a	a	a	a	a	a	a	a	a	a	a	a	a	a	a	a	a	a	a	a	a	a	a
TB21	Scaffold1	3009454	a	a	a	b	a	a	a	a	a	a	a	a	a	a	a	a	a	a	a	a	a	a	a	a	a	a	a	a	a	a	a	h	a	a	a	a	a	a	a	a	a	a	a	a	a	a	b
TB22	Scaffold1	4547617	a	a	a	a	a	a	a	a	a	b	a	a	a	a	a	a	a	a	b	a	a	b	a	a	a	a	a	a	a	a	a	a	a	a	a	a	a	a	a	a	a	a	a	a	a	a	a
TB23	Scaffold4	1392268	a	a	a	a	a	a	a	a	a	b	a	a	a	a	a	a	a	a	a	a	a	b	a	a	a	a	a	a	a	a	a	a	a	a	a	a	a	a	a	a	a	a	a	b	a	b	a
TB24	Scaffold4	2643980	a	a	a	a	a	a	a	a	a	a	a	a	a	a	a	a	a	a	a	a	b	a	a	a	a	a	a	a	a	a	a	a	a	a	a	a	a	a	a	a	a	a	a	b	a	b	a
TB25	Scaffold8	129465	a	a	a	a	a	a	a	a	a	a	a	a	a	a	a	a	a	a	a	a	a	a	a	a	a	b	a	a	a	a	a	a	a	a	a	a	a	a	a	a	a	a	a	a	a	a	a
TB26	Scaffold16	1363040	a	a	a	b	a	a	b	a	a	a	a	a	a	a	a	a	a	a	a	a	a	a	a	a	a	a	a	a	a	a	a	a	a	a	a	a	a	a	a	a	a	a	a	a	a	a	a
TB27	Scaffold22	688350	a	a	a	a	a	a	a	b	a	a	a	a	a	a	a	a	a	a	a	a	a	a	a	a	a	a	a	a	a	a	a	a	a	a	a	a	a	a	a	a	a	a	a	a	a	a	a
TB28	Scaffold34	751247	a	a	a	a	a	a	a	a	a	b	a	a	a	a	a	a	a	a	a	a	a	a	a	a	a	a	a	a	a	a	a	a	a	a	a	a	a	a	a	a	a	a	a	a	a	a	a
TB29	Scaffold34	1090552	a	a	a	a	a	a	a	a	a	a	a	b	a	a	a	a	a	a	a	a	a	a	a	b	a	a	a	a	a	a	a	a	b	a	b	a	a	a	a	b	b	a	a	a	b	a	a
TB30	Scaffold37	1105928	a	a	b	a	a	a	a	a	a	a	a	a	a	a	a	a	a	a	a	a	a	a	a	a	a	a	a	b	b	a	a	a	a	a	a	a	a	a	a	a	a	a	a	a	a	a	a
TB31	Scaffold42	435771	a	a	a	a	a	a	a	a	a	a	a	a	a	a	a	a	a	a	a	a	a	a	a	b	a	a	a	a	a	a	a	a	a	a	a	a	a	a	a	a	a	a	a	a	a	a	a
TB32	Scaffold42	1609357	a	a	a	a	a	a	a	b	a	a	a	a	a	a	a	a	a	a	b	a	a	b	a	a	a	a	a	a	a	a	a	a	a	a	a	a	a	b	a	a	a	a	a	a	a	a	a
TB33	Scaffold44	821525	a	a	a	a	a	a	a	a	a	a	a	a	a	a	a	a	a	a	a	a	a	a	a	b	a	a	a	a	a	a	a	a	a	a	a	a	a	b	h	a	a	a	a	a	a	a	a
TB34	Scaffold70	662735	a	a	a	a	a	a	a	a	a	a	a	a	a	a	a	a	a	a	b	a	a	b	a	a	a	a	a	a	a	a	a	a	a	a	a	a	a	a	a	a	a	a	a	a	a	a	a
TB35	Scaffold87	421313	a	a	a	a	a	a	a	a	a	b	a	a	a	b	a	a	a	a	a	a	a	a	a	a	a	a	a	a	a	a	a	a	a	a	a	a	a	a	a	a	a	a	a	a	a	a	a
TB36	Scaffold88	625747	a	a	a	a	a	a	a	a	a	a	a	a	a	a	a	a	a	b	a	a	b	a	b	a	a	a	a	a	a	a	a	a	a	a	a	a	a	b	b	a	a	a	a	a	a	b	a
TB37	Scaffold100	1341090	a	a	a	a	a	a	a	a	a	a	a	a	a	b	a	a	a	a	a	a	a	a	a	a	a	a	a	a	a	a	a	a	a	a	a	a	a	a	a	a	a	a	a	a	a	a	a
TB38	Scaffold118	160288	a	a	a	a	a	a	a	a	a	a	b	a	a	a	a	a	a	a	a	a	a	a	a	a	a	a	a	a	a	a	a	a	a	a	a	a	a	a	a	a	a	a	a	a	a	a	a
TB39	Scaffold168	336356	a	a	a	a	b	b	b	a	a	a	a	a	a	a	a	a	a	a	a	a	a	a	a	a	a	a	a	a	a	a	a	a	a	a	a	a	a	a	a	a	a	a	a	a	a	a	a
TB40	Scaffold169	452692	a	a	a	a	a	a	a	a	a	a	a	b	a	b	a	a	a	a	a	a	a	a	a	a	a	a	a	a	a	a	a	a	a	a	a	a	a	b	a	a	a	a	a	a	a	a	a
TB41	Scaffold197	473103	a	a	b	b	b	b	b	b	b	b	a	b	a	b	b	b	b	b	b	b	b	b	b	b	b	b	b	a	a	a	b	b	b	b	b	b	b	b	b	b	b	b	b	a	b	b	b
TB42	Scaffold207	305720	a	a	b	b	b	b	b	b	b	b	b	a	b	a	b	a	b	b	b	a	b	b	b	a	b	b	a	b	b	b	b	a	a	a	a	a	a	a	a	b	b	a	a	a	a	b	a
TB43	Scaffold209	49175	a	a	b	a	a	a	a	a	a	a	a	a	a	a	a	a	a	a	a	a	a	a	a	a	a	a	a	a	a	a	a	a	a	a	b	a	a	b	a	a	a	a	a	a	a	a	a
TB44	Scaffold230	401610	a	a	a	a	a	a	a	a	a	a	a	a	a	a	a	a	a	a	b	a	a	a	a	a	a	a	a	a	a	a	a	a	a	a	a	a	a	a	a	a	a	a	a	a	a	a	a
TB45	Scaffold307	162035	a	a	a	a	a	a	a	a	a	a	a	a	b	a	a	a	a	a	a	a	a	a	a	a	a	a	a	a	a	a	a	a	a	a	a	a	a	a	a	a	a	a	a	a	a	a	a
TB46	Scaffold365	275894	a	a	a	a	a	a	b	a	a	a	a	a	a	a	a	a	a	a	a	a	a	a	a	a	a	a	a	a	a	a	a	a	a	a	a	b	b	a	a	a	a	a	b	a	a	a	a
TB47	Scaffold488	186244	a	a	a	a	a	a	b	a	a	b	a	a	a	a	a	a	a	a	a	a	a	a	a	a	b	b	a	a	a	a	a	a	a	a	a	a	a	a	a	a	a	a	a	a	a	a	a
TB48	Scaffold9	2006895	a	a	a	a	a	a	a	a	a	a	a	a	a	a	a	a	b	a	a	a	a	a	a	a	a	a	a	a	a	a	a	a	a	a	a	a	a	a	a	a	a	a	a	a	a	a	a
TB49	Scaffold60	902097	a	a	a	a	a	a	a	a	a	a	b	a	b	a	a	a	a	a	a	a	a	a	a	a	a	a	a	a	a	b	a	a	a	a	a	a	a	a	a	a	a	a	a	a	a	a	a
TB50	Scaffold1234	53884	a	a	b	b	b	b	b	b	b	b	a	b	a	b	b	b	b	b	b	b	b	b	b	b	b	b	b	a	a	a	b	b	b	b	b	b	b	b	b	b	b	b	b	a	b	b	b
			a	The same results with reference genome, "Daegwan 3-7"
			b	The different results with reference genome, "Daegwan 3-7"
			h	Heterozygous
[truncated: 27 more columns]
